# Supplementary material for: Development and characterization of microsatellite loci for the haploid–diploid red seaweed Gracilaria vermiculophylla
Source: PeerJ. 2015 Aug 11;3:e1159. doi: 10.7717/peerj.1159 (PMC4558075; doi:10.7717/peerj.1159)
Supplement: Supplemental Information 1 [file peerj-03-1159-s007.xlsx]

## Sheet: Sheet1
Title:	Development and characterization of microsatellite loci for the haploid-diploid red seaweed Gracilaria vermiculophylla
Authors:	Kollars NM, Krueger-Hadfield SA, Byers JE, Greig TW, Strand AE, Weinberger F, Sotka EE
Ind	Pop	Range	1203		6311		8036		804		10367		5276		2790		3003		1803
Native_Japan_Akkeshi_1255	Akkeshi	Native	305	305	217	217	233	233	185	185	198	198	290	290	262	262	198	198	352	354
Native_Japan_Akkeshi_1256	Akkeshi	Native	305	305	217	217	233	233	185	185	198	198	290	294	262	262	198	198	354	354
Native_Japan_Akkeshi_1257	Akkeshi	Native	305	305	217	219	231	233	185	185	198	198	294	294	262	262	198	198	354	356
Native_Japan_Akkeshi_1259	Akkeshi	Native	302	305	217	219	231	233	182	185	198	198	292	292	262	262	198	198	352	354
Native_Japan_Akkeshi_1260	Akkeshi	Native	305	305	217	219	233	233	185	185	198	198	290	290	262	262	198	198	354	356
Native_Japan_Akkeshi_1262	Akkeshi	Native	302	305	217	217	231	233	182	185	198	198	294	294	262	262	198	198	356	356
Native_Japan_Akkeshi_1263	Akkeshi	Native	305	305	205	205	231	231	185	185	198	200	290	290	262	262	198	198	356	356
Native_Japan_Akkeshi_191	Akkeshi	Native	305	305	217	219	233	233	185	185	198	198	290	292	262	262	198	198	352	356
Native_Japan_Akkeshi_192	Akkeshi	Native	302	305	217	217	233	233	182	185	198	198	290	304	262	262	198	198	356	356
Native_Japan_Akkeshi_193	Akkeshi	Native	305	305	217	217	231	231	185	185	198	198	290	302	262	262	198	198	356	356
Native_Japan_Akkeshi_194	Akkeshi	Native	302	305	217	217	233	233	182	185	198	198	290	290	262	262	198	200	356	356
Native_Japan_Akkeshi_196	Akkeshi	Native	308	308	205	217	251	251	182	185	198	198	292	294	262	262	198	198	354	356
Native_Japan_Akkeshi_197	Akkeshi	Native	305	305	217	217	231	233	185	185	198	198	292	302	262	262	198	200	354	356
Native_Japan_Akkeshi_198	Akkeshi	Native	302	305	217	217	233	251	182	185	198	198	290	290	262	262	198	200	356	356
Native_Japan_Akkeshi_647	Akkeshi	Native	302	305	217	217	233	233	182	185	198	198	292	294	262	262	198	198	356	356
Native_Japan_Akkeshi_650	Akkeshi	Native	302	305	205	217	233	233	182	185	198	198	294	294	262	262	198	198	356	356
Native_Japan_Akkeshi_651	Akkeshi	Native	302	305	221	221	233	233	182	185	198	198	290	290	262	262	198	198	354	354
Native_Japan_Akkeshi_652	Akkeshi	Native	305	305	217	217	233	233	185	185	198	198	290	294	262	262	198	198	354	354
Native_Japan_Akkeshi_653	Akkeshi	Native	302	305	217	217	231	233	182	185	198	198	290	290	262	262	198	198	354	356
Native_Japan_Akkeshi_81	Akkeshi	Native	302	305	205	217	233	233	182	185	198	198	292	294	262	262	198	198	352	352
Native_Japan_Akkeshi_82	Akkeshi	Native	305	305	217	217	233	233	185	185	198	200	290	290	262	262	198	198	356	356
Native_Japan_Akkeshi_83	Akkeshi	Native	305	308	203	219	233	233	185	188	198	198	290	290	262	262	198	198	356	356
Native_Japan_Akkeshi_84	Akkeshi	Native	302	305	219	219	233	251	182	185	198	198	290	290	262	262	198	198	354	354
Native_Japan_Akkeshi_Akk02	Akkeshi	Native	302	305	217	217	233	233	182	185	198	198	290	290	262	262	198	198	356	356
Native_Japan_Akkeshi_Akk03	Akkeshi	Native	284	305	205	205	233	251	185	185	198	198	302	302	262	262	198	198	354	354
Native_Japan_Akkeshi_Akk05	Akkeshi	Native	305	305	217	217	233	233	185	185	198	198	292	302	262	262	198	198	352	352
Native_Japan_Akkeshi_Akk06	Akkeshi	Native	302	305	217	217	231	231	182	185	198	198	290	290	262	262	198	198	356	356
Native_Japan_Akkeshi_Akk09	Akkeshi	Native	305	305	219	219	213	231	185	185	198	198	292	292	262	262	198	198	354	354
Native_Japan_Akkeshi_Akk10	Akkeshi	Native	305	305	217	217	213	233	185	185	198	198	292	292	262	262	200	200	356	356
Native_Japan_Akkeshi_Akk12	Akkeshi	Native	302	305	217	217	233	233	185	185	198	198	292	292	262	262	200	200	354	354
Native_Japan_Akkeshi_Akk13	Akkeshi	Native	305	305	205	217	233	233	185	185	198	198	290	294	262	262	198	198	354	354
Nonnative_CA_ElkhornSlough_2013ES01	Elkhorn Slough	Non-Native	302	305	205	205	231	231	182	185	198	198	310	310	262	262	228	230	354	354
Nonnative_CA_ElkhornSlough_2013ES06	Elkhorn Slough	Non-Native	305	305	205	205	231	231	185	185	198	198	290	310	262	262	228	228	354	354
Nonnative_CA_ElkhornSlough_2013ES07	Elkhorn Slough	Non-Native	302	302	219	223	231	231	182	182	198	198	310	310	262	262	198	228	354	354
Nonnative_CA_ElkhornSlough_2013ES13	Elkhorn Slough	Non-Native	305	305	205	223	231	231	185	185	198	198	290	310	262	262	228	230	352	356
Nonnative_CA_ElkhornSlough_2013ES15	Elkhorn Slough	Non-Native	302	305	205	205	231	231	182	185	198	198	310	310	262	262	228	228	354	354
Nonnative_CA_ElkhornSlough_2013ES16	Elkhorn Slough	Non-Native	302	305	205	219	231	231	182	185	198	198	290	310	262	262	228	228	354	354
Nonnative_CA_ElkhornSlough_2013ES19	Elkhorn Slough	Non-Native	302	305	219	219	231	231	182	185	198	198	310	310	262	262	198	228	354	356
Nonnative_CA_ElkhornSlough_2013ES21	Elkhorn Slough	Non-Native	302	305	205	219	231	231	182	185	198	198	310	310	262	262	228	228	356	356
Nonnative_CA_ElkhornSlough_2013ES23	Elkhorn Slough	Non-Native	302	305	219	223	231	231	182	185	198	198	290	310	262	262	228	228	354	354
Nonnative_CA_ElkhornSlough_2013ES25	Elkhorn Slough	Non-Native	305	305	205	219	231	231	185	185	198	198	310	310	262	262	228	228	354	354
Nonnative_CA_ElkhornSlough_2013ES26	Elkhorn Slough	Non-Native	302	305	219	223	231	231	182	185	198	198	290	302	262	262	198	228	354	356
Nonnative_CA_ElkhornSlough_2013ES27	Elkhorn Slough	Non-Native	305	305	205	223	231	231	185	185	198	198	310	310	262	262	228	230	352	356
Nonnative_CA_ElkhornSlough_2013ES28	Elkhorn Slough	Non-Native	302	305	205	219	231	231	182	185	198	198	290	290	262	262	228	228	354	354
Nonnative_CA_ElkhornSlough_2013ES29	Elkhorn Slough	Non-Native	302	302	205	205	231	231	182	182	198	198	282	290	262	262	228	228	354	354
Nonnative_CA_ElkhornSlough_2013ES31	Elkhorn Slough	Non-Native	302	305	223	223	231	231	182	185	198	198	310	310	262	262	228	230	354	354
Nonnative_CA_ElkhornSlough_2013ES32	Elkhorn Slough	Non-Native	302	305	205	205	231	231	182	185	198	198	310	310	262	262	198	228	354	354
Nonnative_CA_ElkhornSlough_2013ES33	Elkhorn Slough	Non-Native	302	305	205	205	231	231	182	185	198	198	310	310	262	262	198	228	354	354
Nonnative_CA_ElkhornSlough_2013ES34	Elkhorn Slough	Non-Native	302	305	205	205	231	231	182	185	198	198	310	310	262	262	228	230	352	352
Nonnative_CA_ElkhornSlough_2013ES35	Elkhorn Slough	Non-Native	302	302	205	219	231	231	182	182	198	198	290	310	262	262	228	228	354	354
Nonnative_CA_ElkhornSlough_2013ES37	Elkhorn Slough	Non-Native	302	305	223	223	231	231	182	185	198	198	310	310	262	262	198	228	352	356
Nonnative_CA_ElkhornSlough_2013ES38	Elkhorn Slough	Non-Native	302	305	205	219	231	231	182	185	198	198	310	310	262	262	198	228	354	356
Nonnative_CA_ElkhornSlough_2013ES39	Elkhorn Slough	Non-Native	302	305	219	223	231	231	182	185	198	198	310	310	262	262	228	228	354	354
Nonnative_CA_ElkhornSlough_2013ES40	Elkhorn Slough	Non-Native	305	305	205	223	231	231	185	185	198	198	290	310	262	262	198	228	354	354
Nonnative_CA_ElkhornSlough_2013ES42	Elkhorn Slough	Non-Native	302	305	219	223	231	231	182	185	198	198	310	310	262	262	228	228	354	354
Nonnative_CA_ElkhornSlough_2013ES49	Elkhorn Slough	Non-Native	302	302	205	205	231	231	182	182	198	198	290	310	262	262	198	198	354	354
Nonnative_CA_ElkhornSlough_2013ES52	Elkhorn Slough	Non-Native	302	305	205	205	231	231	182	185	198	198	310	310	262	262	198	228	354	354
Nonnative_CA_ElkhornSlough_2013ES54	Elkhorn Slough	Non-Native	302	305	223	223	231	231	182	185	198	198	290	310	262	262	198	228	354	354
Nonnative_CA_ElkhornSlough_2013ES55	Elkhorn Slough	Non-Native	305	305	219	223	231	231	185	185	198	198	310	310	262	262	228	228	354	354
Nonnative_CA_ElkhornSlough_2013ES56	Elkhorn Slough	Non-Native	305	305	219	223	231	231	185	185	198	198	310	310	262	262	228	228	354	354
Nonnative_CA_ElkhornSlough_2013ES57	Elkhorn Slough	Non-Native	305	305	219	223	231	231	185	185	198	198	310	310	262	262	228	228	354	354
Nonnative_SC_FortJohnson_CEG01	Fort Johnson	Non-Native	305	308	205	205	225	233	185	188	198	198	312	312	262	262	198	200	352	354
Nonnative_SC_FortJohnson_CEG02	Fort Johnson	Non-Native	305	308	217	217	231	233	185	188	198	198	312	316	262	262	198	200	352	352
Nonnative_SC_FortJohnson_CEG03	Fort Johnson	Non-Native	305	305	205	217	231	233	185	185	198	198	312	312	262	262	198	198	352	354
Nonnative_SC_FortJohnson_CEG04	Fort Johnson	Non-Native	305	308	205	217	231	233	185	188	198	198	312	316	262	262	198	200	352	354
Nonnative_SC_FortJohnson_CEG05	Fort Johnson	Non-Native	305	308	205	205	225	231	185	188	198	198	290	312	262	262	198	198	354	354
Nonnative_SC_FortJohnson_CEG07	Fort Johnson	Non-Native	305	308	205	217	225	233	185	188	198	198	312	316	262	262	198	198	352	354
Nonnative_SC_FortJohnson_CEG08	Fort Johnson	Non-Native	305	308	205	205	225	233	185	188	198	198	312	312	262	262	198	200	352	354
Nonnative_SC_FortJohnson_CEG09	Fort Johnson	Non-Native	305	308	205	205	225	233	185	188	198	198	312	312	262	262	198	200	352	354
Nonnative_SC_FortJohnson_CEG10	Fort Johnson	Non-Native	305	308	205	205	225	233	185	188	198	198	312	312	262	262	198	200	352	354
Nonnative_SC_FortJohnson_CEG11	Fort Johnson	Non-Native	305	308	205	217	225	233	185	188	198	198	312	316	262	262	198	200	352	354
Nonnative_SC_FortJohnson_CEG12	Fort Johnson	Non-Native	308	308	205	217	225	233	188	188	198	198	312	312	262	262	198	200	352	354
Nonnative_SC_FortJohnson_CEG13	Fort Johnson	Non-Native	305	308	205	217	231	233	185	188	198	198	312	316	262	262	198	200	352	354
Nonnative_SC_FortJohnson_CEG14	Fort Johnson	Non-Native	305	308	205	217	231	233	185	188	198	198	312	316	262	262	198	200	352	354
Nonnative_SC_FortJohnson_CEG15	Fort Johnson	Non-Native	305	308	205	205	225	233	185	188	198	198	312	312	262	262	198	200	352	354
Nonnative_SC_FortJohnson_CEG16	Fort Johnson	Non-Native	305	308	205	217	225	231	185	188	198	198	290	312	262	262	198	198	352	354
Nonnative_SC_FortJohnson_CEG17	Fort Johnson	Non-Native	305	308	205	217	231	233	185	188	198	198	312	316	262	262	198	200	352	354
Nonnative_SC_FortJohnson_CEG18	Fort Johnson	Non-Native	305	308	205	205	225	225	185	188	198	198	312	312	262	262	198	198	352	354
Nonnative_SC_FortJohnson_CEG19	Fort Johnson	Non-Native	308	308	205	205	225	233	188	188	198	198	312	316	262	262	198	198	354	354
Nonnative_SC_FortJohnson_CEG20	Fort Johnson	Non-Native	305	305	205	205	231	233	185	185	198	198	290	312	262	262	198	198	352	354
Nonnative_SC_FortJohnson_CEG21	Fort Johnson	Non-Native	305	308	205	217	225	233	185	188	198	198	312	312	262	262	198	200	354	354
Nonnative_SC_FortJohnson_CEG22	Fort Johnson	Non-Native	305	305	205	217	231	233	185	185	198	198	316	316	262	262	198	200	352	354
Nonnative_SC_FortJohnson_CEG23	Fort Johnson	Non-Native	305	308	205	217	225	233	185	188	198	198	312	316	262	262	198	198	352	354
Nonnative_SC_FortJohnson_CEG24	Fort Johnson	Non-Native	305	308	205	217	225	233	185	188	198	198	312	312	262	262	198	198	352	354
Nonnative_SC_FortJohnson_CEG25	Fort Johnson	Non-Native	305	308	205	217	231	233	185	188	198	198	312	316	262	262	198	200	352	354
Nonnative_SC_FortJohnson_CEG26	Fort Johnson	Non-Native	305	305	205	205	225	231	185	185	198	198	312	312	262	262	198	198	354	354
Nonnative_SC_FortJohnson_CEG28	Fort Johnson	Non-Native	305	305	205	205	231	233	185	185	198	198	290	312	262	262	198	198	352	354
Nonnative_SC_FortJohnson_CEG29	Fort Johnson	Non-Native	305	305	205	205	225	231	185	185	198	198	290	312	262	262	198	198	354	354
Nonnative_SC_FortJohnson_CEG30	Fort Johnson	Non-Native	305	305	205	205	231	233	185	185	198	198	290	312	262	262	200	200	352	354
Nonnative_SC_FortJohnson_CEG31	Fort Johnson	Non-Native	305	305	205	205	231	233	185	185	198	198	290	312	262	262	198	198	352	354
Nonnative_SC_FortJohnson_CEG32	Fort Johnson	Non-Native	305	308	205	217	231	233	185	188	198	198	312	316	262	262	200	200	352	354
Nonnative_SC_FortJohnson_CEG33	Fort Johnson	Non-Native	305	308	205	217	225	233	185	188	198	198	312	316	262	262	198	198	352	354
Nonnative_SC_FortJohnson_CEG34	Fort Johnson	Non-Native	305	308	205	217	231	233	185	188	198	198	312	316	262	262	198	200	352	354
Nonnative_SC_FortJohnson_CEG35	Fort Johnson	Non-Native	305	305	205	205	231	233	185	185	198	198	290	312	262	262	198	198	352	354
Nonnative_SC_FortJohnson_CEG36	Fort Johnson	Non-Native	305	305	205	217	231	233	185	185	198	198	312	312	262	262	198	198	352	354
Nonnative_SC_FortJohnson_CEG37	Fort Johnson	Non-Native	308	308	205	205	225	231	188	188	198	198	312	312	262	262	198	198	352	354
Nonnative_SC_FortJohnson_CEG38	Fort Johnson	Non-Native	305	308	205	217	233	233	185	188	198	198	290	312	262	262	198	198	352	354
Nonnative_SC_FortJohnson_CEG39	Fort Johnson	Non-Native	305	305	205	205	231	233	185	185	198	198	290	316	262	262	198	200	352	354
Nonnative_SC_FortJohnson_CEG40	Fort Johnson	Non-Native	305	308	205	217	231	233	185	188	198	198	312	316	262	262	198	200	352	354
Nonnative_D_Nordstrand_560	Nordstrand	Non-Native	302	305	205	205	231	233	182	185	198	198	286	306	262	267	198	200	356	356
Nonnative_D_Nordstrand_561	Nordstrand	Non-Native	302	305	205	205	231	233	182	185	198	198	286	306	262	267	198	200	356	356
Nonnative_D_Nordstrand_562	Nordstrand	Non-Native	302	305	205	205	231	233	182	185	198	198	286	306	262	267	198	200	356	356
Nonnative_D_Nordstrand_563	Nordstrand	Non-Native	302	305	205	205	231	233	182	185	198	198	286	306	262	267	198	200	356	356
Nonnative_D_Nordstrand_564	Nordstrand	Non-Native	302	305	205	205	231	233	182	185	198	198	286	286	262	267	198	200	356	356
Nonnative_D_Nordstrand_567	Nordstrand	Non-Native	305	305	205	205	233	233	185	185	198	198	306	306	262	267	200	200	356	356
Nonnative_D_Nordstrand_568	Nordstrand	Non-Native	302	305	205	205	231	233	182	185	198	198	286	306	262	267	200	200	356	356
Nonnative_D_Nordstrand_569	Nordstrand	Non-Native	305	305	205	205	233	233	185	185	198	198	286	286	262	267	198	198	356	356
Nonnative_D_Nordstrand_571	Nordstrand	Non-Native	302	305	205	205	231	231	182	185	198	198	286	306	262	267	198	200	356	356
Nonnative_D_Nordstrand_572	Nordstrand	Non-Native	302	302	205	205	231	231	182	182	198	198	286	306	262	267	198	200	356	356
Nonnative_D_Nordstrand_573	Nordstrand	Non-Native	302	305	205	205	231	233	182	185	198	198	286	306	262	267	198	200	356	356
Nonnative_D_Nordstrand_578	Nordstrand	Non-Native	302	305	205	205	231	233	182	185	198	198	286	306	262	267	198	200	356	356
Nonnative_D_Nordstrand_579	Nordstrand	Non-Native	302	305	205	205	231	233	182	185	198	198	286	306	262	267	198	200	356	356
Nonnative_D_Nordstrand_580	Nordstrand	Non-Native	302	305	205	205	233	233	182	185	198	198	306	306	262	267	198	200	356	356
Nonnative_D_Nordstrand_581	Nordstrand	Non-Native	302	305	205	205	231	233	182	185	198	198	286	306	262	267	198	200	356	356
Nonnative_D_Nordstrand_582	Nordstrand	Non-Native	302	305	205	205	231	233	182	185	198	198	286	306	262	267	198	200	356	356
Nonnative_D_Nordstrand_583	Nordstrand	Non-Native	302	305	205	205	231	233	182	185	198	198	286	306	262	267	198	200	356	356
Nonnative_D_Nordstrand_584	Nordstrand	Non-Native	302	305	205	205	231	231	182	185	198	198	286	306	262	267	198	198	356	356
Nonnative_D_Nordstrand_585	Nordstrand	Non-Native	305	305	205	217	233	233	185	185	198	198	286	306	262	267	198	200	356	356
Nonnative_D_Nordstrand_586	Nordstrand	Non-Native	305	305	205	217	233	233	185	185	198	198	306	306	262	267	198	200	356	356
Nonnative_D_Nordstrand_587	Nordstrand	Non-Native	305	305	205	217	233	233	185	185	198	198	294	306	267	267	198	198	356	356
Nonnative_D_Nordstrand_w41	Nordstrand	Non-Native	302	305	205	205	231	233	182	185	198	198	286	306	262	267	198	200	356	356
Nonnative_D_Nordstrand_w42	Nordstrand	Non-Native	302	305	205	205	231	233	182	185	198	198	286	306	262	267	198	200	356	356
